# Supplementary material for: Microtubules soften due to cross-sectional flattening
Source: eLife. 2018 Jun 1;7:e34695. doi: 10.7554/eLife.34695 (PMC6053307; doi:10.7554/eLife.34695)
Supplement: Source Code 1. [file elife-34695-code1.zip]

Archive with 10 entries (7 files):
- Source data/
- Source data/Fig. 6/
- Source data/Fig. 6/brazier.mat
- Source data/Fig. 6/MT_sim.tcl
- Source data/Fig. 6/brazier.m
- Source data/Fig. 6/readme
- Source data/Fig.2/
- Source data/Fig.2/flagella_sim.tcl
- Source data/Fig.2/MT_sim.tcl
- Source data/Fig.2/readme
