# Supplementary material for: Microtubules soften due to cross-sectional flattening
Source: eLife. 2018 Jun 1;7:e34695. doi: 10.7554/eLife.34695 (PMC6053307; doi:10.7554/eLife.34695)
Supplement: Source Code 1. [file elife-34695-code1.zip › Source data/Fig. 6/brazier.m]

function [mb ea ec G L] = brazier(filename)

f = dlmread(filename);
iL = find(filename == 'L');
in = find(filename == 'n', 1, 'last');
L = str2num(filename(iL+1:in-2));
iE = find(filename == 'E');
ea = str2num(filename(iE(1)+3:iE(2)-2));
iG = find(filename == 'G');
ec = str2num(filename(iE(2)+5:iG-2));
ih = find(filename == 'h');
G = str2num(filename(iG+1:ih-3));

force = f(:,1) * 30000000; 
e = f(:,5); 
e_shear = f(:,11); 
f2 = abs(diff(e-e_shear)./diff(f(:,2))); f2 = [0;f2];
%hold on; plot(((f(:,2)-f(1,2))/f(1,2))', abs(f2(:,1))', 'c--', 'linewidth', 2); plot(m);

m = force .* f(:,4); m2 = f2 .* f(:,4); hold on; plot(m2)
ix = find(diff(m2) <0, 1, 'first'); 

mb = m2(ix)
