# Supplementary material for: Microtubules soften due to cross-sectional flattening
Source: eLife. 2018 Jun 1;7:e34695. doi: 10.7554/eLife.34695 (PMC6053307; doi:10.7554/eLife.34695)
Supplement: Source Code 1. [file elife-34695-code1.zip › Source data/Fig.2/readme]

Supplementary data for article "Microtubules soften due to cross-sectional flattening" 

Molecular dynamics simulation software Espresso (http://espressomd.org/) is used to run the tcl files. [Note: newer versions now support python instead of tcl.] For example, after installing Espresso, we could run:

Espresso MT_sim.tcl 0.00001 150 60 500 0 100000 7140 30000000 600 3 1500 0.00000000001 0.5 400
Espresso MT_sim.tcl 0.00001 150 -60 500 0 100000 7140 30000000 600 3 1500 0.00000000001 0.03 400

to get the '3D model' data in the Fig. 2B. 
